# Supplementary material for: Chicago supermarket data and food access analytics in census tract shapefiles for 2007–2014
Source: Data Brief. 2018 Nov 6;21:2482–8. doi: 10.1016/j.dib.2018.11.014 (PMC6288981; doi:10.1016/j.dib.2018.11.014)
Supplement: Supplementary file 2 — Supplementary material [file mmc2.zip]

Archive with 99 entries (84 files):
- ChicagoFoodAccess/
- ChicagoFoodAccess/.DS_Store
- __MACOSX/
- __MACOSX/ChicagoFoodAccess/
- __MACOSX/ChicagoFoodAccess/._.DS_Store
- ChicagoFoodAccess/ChicagoSupermarkets/
- ChicagoFoodAccess/ChicagoSupermarkets/.DS_Store
- __MACOSX/ChicagoFoodAccess/ChicagoSupermarkets/
- __MACOSX/ChicagoFoodAccess/ChicagoSupermarkets/._.DS_Store
- ChicagoFoodAccess/ChicagoSupermarkets/Markets-07.dbf
- __MACOSX/ChicagoFoodAccess/ChicagoSupermarkets/._Markets-07.dbf
- ChicagoFoodAccess/ChicagoSupermarkets/Markets-07.prj
- __MACOSX/ChicagoFoodAccess/ChicagoSupermarkets/._Markets-07.prj
- ChicagoFoodAccess/ChicagoSupermarkets/Markets-07.qpj
- __MACOSX/ChicagoFoodAccess/ChicagoSupermarkets/._Markets-07.qpj
- ChicagoFoodAccess/ChicagoSupermarkets/Markets-07.shp
- __MACOSX/ChicagoFoodAccess/ChicagoSupermarkets/._Markets-07.shp
- ChicagoFoodAccess/ChicagoSupermarkets/Markets-07.shx
- __MACOSX/ChicagoFoodAccess/ChicagoSupermarkets/._Markets-07.shx
- ChicagoFoodAccess/ChicagoSupermarkets/Markets-11.dbf
- __MACOSX/ChicagoFoodAccess/ChicagoSupermarkets/._Markets-11.dbf
- ChicagoFoodAccess/ChicagoSupermarkets/Markets-11.prj
- __MACOSX/ChicagoFoodAccess/ChicagoSupermarkets/._Markets-11.prj
- ChicagoFoodAccess/ChicagoSupermarkets/Markets-11.qpj
- __MACOSX/ChicagoFoodAccess/ChicagoSupermarkets/._Markets-11.qpj
- ChicagoFoodAccess/ChicagoSupermarkets/Markets-11.shp
- __MACOSX/ChicagoFoodAccess/ChicagoSupermarkets/._Markets-11.shp
- ChicagoFoodAccess/ChicagoSupermarkets/Markets-11.shx
- __MACOSX/ChicagoFoodAccess/ChicagoSupermarkets/._Markets-11.shx
- ChicagoFoodAccess/ChicagoSupermarkets/Markets-14.cpg
- __MACOSX/ChicagoFoodAccess/ChicagoSupermarkets/._Markets-14.cpg
- ChicagoFoodAccess/ChicagoSupermarkets/Markets-14.dbf
- __MACOSX/ChicagoFoodAccess/ChicagoSupermarkets/._Markets-14.dbf
- ChicagoFoodAccess/ChicagoSupermarkets/Markets-14.prj
- __MACOSX/ChicagoFoodAccess/ChicagoSupermarkets/._Markets-14.prj
- ChicagoFoodAccess/ChicagoSupermarkets/Markets-14.qpj
- __MACOSX/ChicagoFoodAccess/ChicagoSupermarkets/._Markets-14.qpj
- ChicagoFoodAccess/ChicagoSupermarkets/Markets-14.shp
- __MACOSX/ChicagoFoodAccess/ChicagoSupermarkets/._Markets-14.shp
- ChicagoFoodAccess/ChicagoSupermarkets/Markets-14.shx
- __MACOSX/ChicagoFoodAccess/ChicagoSupermarkets/._Markets-14.shx
- ChicagoFoodAccess/FoodAccessMeasure/
- ChicagoFoodAccess/FoodAccessMeasure/Chicago_FAMeasure.csv
- __MACOSX/ChicagoFoodAccess/FoodAccessMeasure/
- __MACOSX/ChicagoFoodAccess/FoodAccessMeasure/._Chicago_FAMeasure.csv
- ChicagoFoodAccess/FoodAccessMeasure/Chicago_FAMeasure.dbf
- ChicagoFoodAccess/FoodAccessMeasure/Chicago_FAMeasure.prj
- ChicagoFoodAccess/FoodAccessMeasure/Chicago_FAMeasure.shp
- ChicagoFoodAccess/FoodAccessMeasure/Chicago_FAMeasure.shx
- ChicagoFoodAccess_V2/
- ChicagoFoodAccess_V2/ChicagoFoodAccess/
- ChicagoFoodAccess_V2/ChicagoFoodAccess/.DS_Store
- ChicagoFoodAccess_V2/ChicagoFoodAccess/ChicagoSupermarkets/
- ChicagoFoodAccess_V2/ChicagoFoodAccess/ChicagoSupermarkets/.DS_Store
- ChicagoFoodAccess_V2/ChicagoFoodAccess/ChicagoSupermarkets/Markets-07.dbf
- ChicagoFoodAccess_V2/ChicagoFoodAccess/ChicagoSupermarkets/Markets-07.prj
- ChicagoFoodAccess_V2/ChicagoFoodAccess/ChicagoSupermarkets/Markets-07.qpj
- ChicagoFoodAccess_V2/ChicagoFoodAccess/ChicagoSupermarkets/Markets-07.shp
- ChicagoFoodAccess_V2/ChicagoFoodAccess/ChicagoSupermarkets/Markets-07.shx
- ChicagoFoodAccess_V2/ChicagoFoodAccess/ChicagoSupermarkets/Markets-11.dbf
- ChicagoFoodAccess_V2/ChicagoFoodAccess/ChicagoSupermarkets/Markets-11.prj
- ChicagoFoodAccess_V2/ChicagoFoodAccess/ChicagoSupermarkets/Markets-11.qpj
- ChicagoFoodAccess_V2/ChicagoFoodAccess/ChicagoSupermarkets/Markets-11.shp
- ChicagoFoodAccess_V2/ChicagoFoodAccess/ChicagoSupermarkets/Markets-11.shx
- ChicagoFoodAccess_V2/ChicagoFoodAccess/ChicagoSupermarkets/Markets-14.cpg
- ChicagoFoodAccess_V2/ChicagoFoodAccess/ChicagoSupermarkets/Markets-14.dbf
- ChicagoFoodAccess_V2/ChicagoFoodAccess/ChicagoSupermarkets/Markets-14.prj
- ChicagoFoodAccess_V2/ChicagoFoodAccess/ChicagoSupermarkets/Markets-14.qpj
- ChicagoFoodAccess_V2/ChicagoFoodAccess/ChicagoSupermarkets/Markets-14.shp
- ChicagoFoodAccess_V2/ChicagoFoodAccess/ChicagoSupermarkets/Markets-14.shx
- ChicagoFoodAccess_V2/ChicagoFoodAccess/FoodAccessMeasure/
- ChicagoFoodAccess_V2/ChicagoFoodAccess/FoodAccessMeasure/Chicago_FAMeasure.csv
- ChicagoFoodAccess_V2/ChicagoFoodAccess/FoodAccessMeasure/Chicago_FAMeasure.dbf
- ChicagoFoodAccess_V2/ChicagoFoodAccess/FoodAccessMeasure/Chicago_FAMeasure.prj
- ChicagoFoodAccess_V2/ChicagoFoodAccess/FoodAccessMeasure/Chicago_FAMeasure.shp
- ChicagoFoodAccess_V2/ChicagoFoodAccess/FoodAccessMeasure/Chicago_FAMeasure.shx
- ChicagoFoodAccess_V2/__MACOSX/
- ChicagoFoodAccess_V2/__MACOSX/ChicagoFoodAccess/
- ChicagoFoodAccess_V2/__MACOSX/ChicagoFoodAccess/._.DS_Store
- ChicagoFoodAccess_V2/__MACOSX/ChicagoFoodAccess/ChicagoSupermarkets/
- ChicagoFoodAccess_V2/__MACOSX/ChicagoFoodAccess/ChicagoSupermarkets/._.DS_Store
- ChicagoFoodAccess_V2/__MACOSX/ChicagoFoodAccess/ChicagoSupermarkets/._Markets-07.dbf
- ChicagoFoodAccess_V2/__MACOSX/ChicagoFoodAccess/ChicagoSupermarkets/._Markets-07.prj
- ChicagoFoodAccess_V2/__MACOSX/ChicagoFoodAccess/ChicagoSupermarkets/._Markets-07.qpj
- ChicagoFoodAccess_V2/__MACOSX/ChicagoFoodAccess/ChicagoSupermarkets/._Markets-07.shp
- ChicagoFoodAccess_V2/__MACOSX/ChicagoFoodAccess/ChicagoSupermarkets/._Markets-07.shx
- ChicagoFoodAccess_V2/__MACOSX/ChicagoFoodAccess/ChicagoSupermarkets/._Markets-11.dbf
- ChicagoFoodAccess_V2/__MACOSX/ChicagoFoodAccess/ChicagoSupermarkets/._Markets-11.prj
- ChicagoFoodAccess_V2/__MACOSX/ChicagoFoodAccess/ChicagoSupermarkets/._Markets-11.qpj
- ChicagoFoodAccess_V2/__MACOSX/ChicagoFoodAccess/ChicagoSupermarkets/._Markets-11.shp
- ChicagoFoodAccess_V2/__MACOSX/ChicagoFoodAccess/ChicagoSupermarkets/._Markets-11.shx
- ChicagoFoodAccess_V2/__MACOSX/ChicagoFoodAccess/ChicagoSupermarkets/._Markets-14.cpg
- ChicagoFoodAccess_V2/__MACOSX/ChicagoFoodAccess/ChicagoSupermarkets/._Markets-14.dbf
- ChicagoFoodAccess_V2/__MACOSX/ChicagoFoodAccess/ChicagoSupermarkets/._Markets-14.prj
- ChicagoFoodAccess_V2/__MACOSX/ChicagoFoodAccess/ChicagoSupermarkets/._Markets-14.qpj
- ChicagoFoodAccess_V2/__MACOSX/ChicagoFoodAccess/ChicagoSupermarkets/._Markets-14.shp
- ChicagoFoodAccess_V2/__MACOSX/ChicagoFoodAccess/ChicagoSupermarkets/._Markets-14.shx
- ChicagoFoodAccess_V2/__MACOSX/ChicagoFoodAccess/FoodAccessMeasure/
- ChicagoFoodAccess_V2/__MACOSX/ChicagoFoodAccess/FoodAccessMeasure/._Chicago_FAMeasure.csv
