# Supplementary material for: Chicago supermarket data and food access analytics in census tract shapefiles for 2007–2014
Source: Data Brief. 2018 Nov 6;21:2482–8. doi: 10.1016/j.dib.2018.11.014 (PMC6288981; doi:10.1016/j.dib.2018.11.014)
Supplement: Supplementary file 2 — Supplementary material [file mmc2.zip › ChicagoFoodAccess/ChicagoSupermarkets/Markets-07.prj]

PROJCS["NAD83_Illinois_East_ftUS",GEOGCS["GCS_North_American_1983",DATUM["D_North_American_1983",SPHEROID["GRS_1980",6378137,298.257222101]],PRIMEM["Greenwich",0],UNIT["Degree",0.017453292519943295]],PROJECTION["Transverse_Mercator"],PARAMETER["latitude_of_origin",36.66666666666666],PARAMETER["central_meridian",-88.33333333333333],PARAMETER["scale_factor",0.999975],PARAMETER["false_easting",984250.0000000002],PARAMETER["false_northing",0],UNIT["Foot_US",0.30480060960121924]]
