# Supplementary material for: Chicago supermarket data and food access analytics in census tract shapefiles for 2007–2014
Source: Data Brief. 2018 Nov 6;21:2482–8. doi: 10.1016/j.dib.2018.11.014 (PMC6288981; doi:10.1016/j.dib.2018.11.014)
Supplement: Supplementary file 2 — Supplementary material [file mmc2.zip › ChicagoFoodAccess/ChicagoSupermarkets/Markets-07.qpj]

PROJCS["NAD83 / Illinois East (ftUS)",GEOGCS["NAD83",DATUM["North_American_Datum_1983",SPHEROID["GRS 1980",6378137,298.257222101,AUTHORITY["EPSG","7019"]],TOWGS84[0,0,0,0,0,0,0],AUTHORITY["EPSG","6269"]],PRIMEM["Greenwich",0,AUTHORITY["EPSG","8901"]],UNIT["degree",0.0174532925199433,AUTHORITY["EPSG","9122"]],AUTHORITY["EPSG","4269"]],PROJECTION["Transverse_Mercator"],PARAMETER["latitude_of_origin",36.66666666666666],PARAMETER["central_meridian",-88.33333333333333],PARAMETER["scale_factor",0.999975],PARAMETER["false_easting",984250.0000000002],PARAMETER["false_northing",0],UNIT["US survey foot",0.3048006096012192,AUTHORITY["EPSG","9003"]],AXIS["X",EAST],AXIS["Y",NORTH],AUTHORITY["EPSG","3435"]]
