# Supplementary material for: Chicago supermarket data and food access analytics in census tract shapefiles for 2007–2014
Source: Data Brief. 2018 Nov 6;21:2482–8. doi: 10.1016/j.dib.2018.11.014 (PMC6288981; doi:10.1016/j.dib.2018.11.014)
Supplement: Supplementary file 2 — Supplementary material [file mmc2.zip › ChicagoFoodAccess/FoodAccessMeasure/Chicago_FAMeasure.csv]

OBJECTID	TRACTCE10	geoid10	commarea	MEANMI_07	MEANMI_11	MEANMI_14
1	842400	17031842400	44	1.4066	1.3675	1.0502
2	840300	17031840300	59	0.4343	0.3362	0.3147
3	841100	17031841100	34	1.3221	1.2829	0.4284
4	841200	17031841200	31	0.2873	0.2873	0.2220
5	838200	17031838200	28	1.3909	1.3909	0.9741
6	650301	17031650301	65	1.4087	1.1812	1.0111
7	530503	17031530503	53	1.4143	1.5156	1.5156
8	760803	17031760803	76	0.7764	0.7507	0.7507
9	540102	17031540102	54	2.0824	3.4383	3.1174
10	540101	17031540101	54	1.8272	3.2777	2.9747
11	440201	17031440201	44	1.6674	0.8054	0.8054
12	839000	17031839000	32	0.4618	0.2485	0.2485
13	030601	17031030601	77	0.8080	0.8080	0.8212
14	030604	17031030604	77	0.5934	0.5934	0.6259
15	020801	17031020801	2	1.4406	0.7876	1.2520
16	843300	17031843300	29	0.7884	0.9100	0.9100
17	080202	17031080202	8	0.2796	0.2796	0.1905
18	070102	17031070102	7	0.2453	0.2453	0.3339
19	031501	17031031501	3	0.7903	0.7903	0.4630
20	031502	17031031502	3	1.0400	1.0287	0.2678
21	834900	17031834900	67	0.6432	0.6432	0.6432
22	834800	17031834800	68	1.7699	1.7699	1.6787
23	160502	17031160502	16	0.3311	0.3311	0.3311
24	140702	17031140702	14	0.3719	0.3719	0.3719
25	842000	17031842000	35	0.5028	0.5028	0.5028
26	150402	17031150402	15	0.7834	0.7834	0.6406
27	834400	17031834400	42	1.4954	1.4954	1.1430
28	040201	17031040201	4	0.3893	0.3893	0.3893
29	040202	17031040202	4	0.9763	0.9549	0.9763
30	020702	17031020702	2	1.9761	1.3225	0.4348
31	020802	17031020802	2	1.5447	0.8299	0.9324
32	020301	17031020301	2	1.8258	0.9687	0.7792
33	838700	17031838700	29	0.8305	0.6080	0.6080
34	841500	17031841500	29	0.3126	0.4101	0.4101
35	838600	17031838600	29	0.4021	0.6239	0.6239
36	837300	17031837300	27	0.5306	0.6280	0.6280
37	837800	17031837800	28	1.0480	1.0480	1.0480
38	837400	17031837400	27	1.2707	1.4103	1.4103
39	836900	17031836900	27	1.0138	1.0135	1.0135
40	020601	17031020601	2	1.9059	1.2588	0.6230
41	020602	17031020602	2	1.5171	0.9479	1.0528
42	020302	17031020302	2	1.3533	0.9809	1.2209
43	020902	17031020902	2	0.7446	0.3970	0.7446
44	010701	17031010701	1	0.5317	0.4656	1.1502
45	030103	17031030103	77	0.6540	0.6540	0.6540
46	030102	17031030102	77	0.7605	0.7605	0.7605
47	010502	17031010502	1	0.6188	0.6188	0.6188
48	010503	17031010503	1	0.3642	0.3642	0.3642
49	010702	17031010702	1	0.4921	0.4864	0.9352
50	837100	17031837100	27	0.9695	0.9695	0.9695
51	837000	17031837000	27	1.1847	1.2844	1.2844
52	010201	17031010201	1	0.3749	0.3749	1.4930
53	020901	17031020901	2	1.1165	0.5339	1.1103
54	040401	17031040401	4	0.6987	0.6987	0.6987
55	210602	17031210602	21	0.4525	0.4525	0.2597
56	160501	17031160501	16	0.3158	0.3158	0.3158
57	191302	17031191302	19	1.3125	1.2435	1.1726
58	190602	17031190602	19	0.8608	0.8344	0.8332
59	840200	17031840200	60	1.1707	1.1707	0.8107
60	530501	17031530501	53	1.2548	2.3729	2.2579
61	831400	17031831400	25	1.2400	0.9573	0.9573
62	831300	17031831300	25	0.9173	0.2604	0.2604
63	833000	17031833000	28	0.4215	0.4210	0.4122
64	760801	17031760801	76	0.6936	0.6936	0.6936
65	020701	17031020701	2	1.4893	1.3043	0.9156
66	010501	17031010501	1	0.8098	0.8098	0.9380
67	252101	17031252101	25	0.2088	0.2088	0.2088
68	252102	17031252102	25	0.7679	0.7679	0.7679
69	252202	17031252202	25	1.4774	1.4774	1.4774
70	220601	17031220601	22	0.3101	0.3101	0.3070
71	210502	17031210502	21	0.5371	0.5371	0.5591
72	220602	17031220602	22	0.5243	0.5243	0.2685
73	220901	17031220901	22	0.3976	0.3976	0.3976
74	220902	17031220902	22	0.1668	0.1668	0.1668
75	200401	17031200401	20	0.2701	0.8826	0.8826
76	200402	17031200402	20	0.4357	0.5865	0.5865
77	191301	17031191301	19	1.4245	0.9192	0.8991
78	190601	17031190601	19	1.1367	0.5631	0.5582
79	190701	17031190701	19	0.7578	0.8627	0.8627
80	190702	17031190702	19	0.9526	1.0934	1.0934
81	190401	17031190401	19	0.8167	0.6487	0.3375
82	190402	17031190402	19	0.4083	0.4083	0.3845
83	832100	17031832100	6	0.8014	0.4618	0.4593
84	843800	17031843800	61	0.6822	0.6822	0.6822
85	842800	17031842800	58	0.5299	0.5299	0.5299
87	833300	17031833300	28	0.9692	0.8899	0.6478
88	832900	17031832900	28	1.1048	1.1048	0.5566
89	838000	17031838000	28	1.3494	1.3603	1.2803
90	838100	17031838100	28	1.3047	1.3047	0.9169
91	833100	17031833100	28	0.6726	0.6726	0.3729
92	839100	17031839100	32	0.7335	0.5680	0.5384
93	030706	17031030706	77	0.2827	0.2827	0.3063
94	150401	17031150401	15	0.3774	0.3774	0.3728
95	150501	17031150501	15	0.7962	0.5580	0.5577
96	842900	17031842900	28	0.6291	0.6291	0.4904
97	841900	17031841900	28	0.8263	0.5914	0.6930
98	843000	17031843000	29	0.8357	0.6317	0.6317
99	842100	17031842100	23	0.8289	0.9902	0.9902
100	080201	17031080201	8	0.1211	0.1211	0.1211
101	070101	17031070101	7	0.1959	0.1959	0.5089
102	063301	17031063301	6	0.5772	0.5772	0.1605
103	063303	17031063303	6	0.6982	0.6982	0.4982
104	081201	17031081201	8	0.4901	0.4901	0.2313
105	081202	17031081202	8	0.6208	0.6208	0.2189
106	040402	17031040402	4	0.9981	0.9981	0.8837
107	220702	17031220702	22	0.4021	0.4021	0.3623
108	842200	17031842200	8	0.6758	0.6758	0.2606
109	842300	17031842300	24	0.9637	0.6949	0.6899
110	843700	17031843700	5	0.4867	0.4936	0.4936
111	835000	17031835000	66	1.1358	1.1358	1.1358
112	835100	17031835100	63	1.4842	1.4842	1.4842
113	834700	17031834700	68	1.3622	1.3622	1.3622
114	151001	17031151001	15	0.9015	0.9153	0.9153
115	151002	17031151002	15	0.8397	1.1416	1.2468
116	160602	17031160602	16	0.4033	0.4022	0.4029
117	140601	17031140601	14	0.2922	0.5941	0.4483
118	140701	17031140701	14	0.2937	0.2937	0.2937
119	140602	17031140602	14	0.3702	0.4220	0.4104
120	140301	17031140301	14	0.2115	0.4059	0.2966
121	841800	17031841800	69	0.9946	0.9946	0.9819
122	842500	17031842500	69	2.2945	2.2945	0.7685
123	842600	17031842600	61	0.4836	0.4836	0.4836
124	843500	17031843500	30	0.4821	0.4821	0.4821
125	843400	17031843400	29	0.6639	0.8912	0.4843
126	843200	17031843200	31	0.3312	0.3012	0.2871
127	140302	17031140302	14	0.3554	0.4307	0.3064
128	110501	17031110501	11	0.9702	0.9702	0.3522
129	110502	17031110502	11	0.6940	0.6940	0.5826
130	760802	17031760802	76	0.4334	0.4327	0.4455
131	150502	17031150502	15	0.5649	0.5645	0.5596
132	843100	17031843100	29	0.5395	0.6984	0.6984
133	834300	17031834300	45	0.6349	0.9123	0.9123
134	843900	17031843900	42	0.9374	0.9374	1.4685
135	831200	17031831200	20	0.3541	0.6593	0.6593
136	831600	17031831600	18	0.5936	0.5145	0.5444
137	831500	17031831500	19	1.2234	0.6820	0.5904
138	831100	17031831100	21	0.3982	0.3982	0.8490
139	831700	17031831700	15	1.2534	1.2888	1.3253
140	440202	17031440202	44	1.4909	0.5170	0.5170
141	440102	17031440102	44	1.1364	0.3200	0.3200
142	430102	17031430102	43	0.3709	0.3709	1.4472
144	030603	17031030603	77	0.5721	0.5721	0.5721
145	030701	17031030701	77	0.3871	0.3871	0.3873
146	840800	17031840800	30	0.2614	0.2614	0.2614
147	836300	17031836300	41	0.9907	0.8034	0.9907
148	838300	17031838300	8	0.7394	0.7394	0.2587
149	839800	17031839800	60	1.4397	1.4397	1.1682
150	836600	17031836600	23	0.4262	0.4262	0.4262
151	730202	17031730202	73	0.8804	0.8804	0.8804
152	430101	17031430101	43	0.3316	0.3316	1.3339
153	063302	17031063302	6	0.6090	0.6090	0.3182
154	836200	17031836200	41	0.8123	0.8123	0.8123
155	840100	17031840100	60	1.6687	1.6442	0.5876
156	580502	17031580502	58	0.4776	0.4776	0.4776
157	841400	17031841400	29	0.8330	0.8319	0.7824
158	081401	17031081401	8	0.2175	0.2175	0.2520
159	081403	17031081403	8	0.1211	0.1211	0.3794
160	030703	17031030703	77	0.1739	0.1739	0.1867
161	836000	17031836000	38	1.5643	1.1444	1.5643
162	835800	17031835800	38	1.4669	1.3698	1.4669
163	835900	17031835900	38	1.1327	1.1327	1.1327
164	834500	17031834500	40	2.1373	2.1373	0.9479
165	843600	17031843600	38	1.6469	0.9320	1.6469
166	834600	17031834600	68	1.9067	1.9067	1.4415
167	831800	17031831800	13	0.8132	0.8132	0.8176
168	832600	17031832600	7	0.4640	0.4640	0.4688
169	061901	17031061901	6	0.1845	0.1845	0.1845
171	839700	17031839700	60	1.1240	1.1240	1.0965
172	839900	17031839900	60	1.3395	1.3395	1.3372
173	835200	17031835200	56	0.4476	0.4124	0.4124
174	838800	17031838800	51	2.0990	2.0990	2.0990
175	833900	17031833900	46	2.1545	2.3122	2.3122
176	836800	17031836800	27	0.8300	0.8300	0.8300
177	836700	17031836700	23	0.2779	0.2779	0.2779
178	832200	17031832200	22	0.8761	0.8695	0.8675
179	831000	17031831000	22	0.9535	0.9535	0.9535
180	832400	17031832400	22	0.5231	0.5231	0.4235
182	660301	17031660301	66	0.5222	0.5222	0.5222
183	660302	17031660302	66	0.7268	0.7268	0.7268
184	252201	17031252201	25	1.1287	1.1287	1.1287
185	070103	17031070103	7	0.0909	0.0909	0.5671
186	220701	17031220701	22	0.1887	0.1887	0.1887
187	834000	17031834000	49	2.0315	1.8360	0.8721
188	834200	17031834200	43	0.4056	0.4056	0.4056
189	835500	17031835500	37	0.9328	0.9328	0.9328
190	839500	17031839500	35	0.3758	0.3758	0.3758
191	839200	17031839200	35	0.9512	0.9512	0.9433
192	840400	17031840400	59	0.3439	0.2449	0.2270
193	841000	17031841000	33	1.2057	1.2057	0.7747
194	301802	17031301802	30	1.0284	1.0494	0.3170
195	730201	17031730201	73	0.4078	0.4078	0.4078
196	580501	17031580501	58	0.3587	0.3587	0.3587
197	700302	17031700302	70	0.7256	0.7256	0.7255
198	700402	17031700402	70	0.7303	0.7303	0.7303
199	700401	17031700401	70	1.1287	1.1287	1.1287
200	830500	17031830500	30	1.1948	1.1137	0.7121
201	841700	17031841700	30	0.7711	0.7711	0.7711
202	841600	17031841600	29	0.7685	0.8044	0.8044
203	840700	17031840700	30	0.3906	0.3906	0.3906
204	841300	17031841300	31	0.2782	0.2782	0.2188
205	301801	17031301801	30	1.1551	0.9148	0.6730
206	530502	17031530502	53	1.9029	2.2142	2.2142
207	071400	17031071400	7	0.5042	0.5042	0.8585
208	071600	17031071600	7	0.7401	0.7401	0.7882
209	832300	17031832300	22	0.7714	0.7714	0.7714
210	832500	17031832500	7	0.2765	0.2765	0.2769
211	832000	17031832000	6	0.5052	0.3294	0.3294
212	030104	17031030104	77	0.5660	0.5660	0.5660
213	030101	17031030101	77	0.8899	0.8899	0.8941
214	160601	17031160601	16	0.3776	0.3776	0.3776
215	210501	17031210501	21	0.3521	0.3521	0.6896
216	210601	17031210601	21	0.2602	0.2602	0.4879
217	700502	17031700502	70	0.7526	0.7526	0.7526
218	836100	17031836100	40	1.7640	1.6794	1.5967
220	836400	17031836400	36	1.2652	0.9988	1.2652
221	836500	17031836500	36	0.7480	0.7480	0.7480
222	839600	17031839600	35	0.5841	0.5841	0.5841
223	840000	17031840000	60	1.4210	1.4210	1.2246
224	835600	17031835600	37	1.0579	1.0579	1.0579
225	830800	17031830800	4	1.1303	1.1303	1.1207
226	460301	17031460301	46	1.7489	2.2587	2.2822
227	301701	17031301701	30	0.6671	0.6671	0.2858
228	310400	17031310400	31	0.5719	0.5719	0.5719
229	530100	17031530100	53	1.5335	3.4206	1.5569
230	081100	17031081100	8	0.4342	0.4342	0.1375
231	150700	17031150700	15	1.0198	1.0198	0.8131
232	640100	17031640100	64	1.4594	1.2598	1.1364
233	081300	17031081300	8	0.4344	0.4344	0.4179
234	301702	17031301702	30	0.8517	0.8517	0.4779
235	700301	17031700301	70	0.7863	0.7863	0.7863
236	490902	17031490902	49	2.2146	2.6189	1.5355
237	490901	17031490901	49	1.8607	3.0450	1.2482
238	650302	17031650302	65	0.7467	0.7467	0.7438
239	831900	17031831900	6	0.3365	0.3365	0.3365
240	830900	17031830900	22	0.4516	0.3133	0.3133
241	830700	17031830700	3	0.9298	0.8574	0.2860
242	830600	17031830600	1	0.4309	0.4082	0.4332
243	700501	17031700501	70	1.2712	1.2712	1.2743
244	460302	17031460302	46	1.8023	1.8659	2.0277
245	431302	17031431302	43	0.9801	0.9801	1.3399
246	431301	17031431301	43	1.3374	1.3374	1.5488
247	440101	17031440101	44	1.2254	0.7717	0.7717
248	301803	17031301803	30	1.2276	1.1155	0.4702
249	310200	17031310200	31	0.9641	0.8992	0.8167
250	310300	17031310300	31	0.7060	0.7060	0.7057
251	310500	17031310500	31	0.4421	0.4421	0.4421
252	510300	17031510300	51	0.9667	0.9667	0.9667
253	491400	17031491400	49	1.4907	3.3824	1.2245
254	500200	17031500200	50	2.2873	2.3225	1.2585
255	530200	17031530200	53	0.7817	2.7407	2.2488
256	740100	17031740100	74	1.4190	0.6214	0.6214
257	140500	17031140500	14	0.4628	0.7724	0.5458
258	140800	17031140800	14	0.5531	0.5531	0.5531
259	150200	17031150200	15	1.0633	1.0633	0.6551
260	150300	17031150300	15	0.6233	0.6233	0.2981
261	300900	17031300900	30	0.5284	0.5284	0.5284
262	301100	17031301100	30	0.6223	0.6223	0.6223
263	301200	17031301200	30	0.3842	0.3842	0.3842
264	740400	17031740400	74	1.7545	1.6297	1.6297
265	640300	17031640300	64	0.8085	0.7995	0.7981
266	640600	17031640600	64	0.6483	0.6483	0.6483
267	010400	17031010400	1	0.8173	0.8173	0.8312
268	020400	17031020400	2	0.8824	0.6055	1.3826
269	160300	17031160300	16	0.4970	0.4970	0.3546
270	310700	17031310700	31	0.2013	0.2013	0.2013
271	071500	17031071500	7	0.5066	0.5066	0.5066
272	071700	17031071700	7	0.6212	0.6212	0.6177
273	071800	17031071800	7	0.6806	0.6806	0.7000
274	670500	17031670500	67	1.2916	1.2916	1.2916
275	670600	17031670600	67	1.4383	1.4383	1.4383
276	670700	17031670700	67	1.3096	1.3096	1.3096
277	670800	17031670800	67	1.2781	1.2781	1.2781
278	670900	17031670900	67	1.4215	1.4215	1.4215
279	671100	17031671100	67	0.8324	0.8324	0.8324
280	671200	17031671200	67	0.8195	0.8195	0.8195
281	671300	17031671300	67	0.8316	0.8316	0.8316
282	671400	17031671400	67	1.0092	1.0092	1.0092
283	671500	17031671500	67	0.5161	0.5161	0.5161
284	671600	17031671600	67	0.3977	0.3977	0.3977
285	230500	17031230500	23	0.2409	0.4652	0.4652
286	230600	17031230600	23	0.3401	0.5586	0.5586
287	240600	17031240600	24	0.4217	0.4217	0.4217
288	241000	17031241000	24	0.1969	0.1969	0.1969
289	191000	17031191000	19	0.6121	0.8748	0.8748
290	080300	17031080300	8	0.3870	0.3870	0.3155
291	300800	17031300800	30	0.3068	0.3068	0.3068
292	650200	17031650200	65	1.2714	1.2480	0.6365
293	660500	17031660500	66	0.3154	0.3154	0.3154
294	221400	17031221400	22	0.7573	0.7303	0.4111
295	161000	17031161000	16	0.6958	0.6958	0.7590
296	340600	17031340600	34	1.3746	1.3746	1.3746
297	670100	17031670100	67	1.5406	1.5406	1.5406
298	240500	17031240500	24	0.6948	0.6948	0.6948
299	240700	17031240700	24	0.2048	0.2048	0.2048
300	240800	17031240800	24	0.3030	0.3030	0.2791
301	240900	17031240900	24	0.6526	0.6526	0.6526
302	241100	17031241100	24	0.4763	0.4763	0.4763
303	190300	17031190300	19	0.5196	0.5518	0.5518
304	190800	17031190800	19	0.4916	1.3068	1.3068
305	190900	17031190900	19	0.4316	1.2038	1.2046
306	191100	17031191100	19	0.8612	0.8884	0.8884
307	191200	17031191200	19	1.1804	1.1988	1.1988
308	080100	17031080100	8	0.4002	0.4002	0.3246
309	080400	17031080400	8	0.6234	0.6234	0.4141
310	081000	17031081000	8	0.4402	0.4402	0.1630
311	150600	17031150600	15	0.8156	0.8156	0.7911
312	301600	17031301600	30	0.3896	0.3896	0.3896
314	750300	17031750300	75	0.5789	0.5789	0.5789
315	750100	17031750100	75	1.0010	1.7192	1.7192
316	740200	17031740200	74	2.2351	0.7534	0.7521
317	650400	17031650400	65	1.2829	1.2829	1.2829
318	650500	17031650500	65	1.5491	1.2173	1.1976
319	660600	17031660600	66	0.6964	0.6964	0.6964
320	020500	17031020500	2	0.9170	0.3237	0.9197
321	221100	17031221100	22	0.5450	0.5450	0.4970
322	221300	17031221300	22	0.8268	0.8239	0.3272
323	221500	17031221500	22	0.8090	0.6964	0.6205
324	221600	17031221600	22	0.8864	0.7889	0.7504
325	160800	17031160800	16	0.3972	0.3972	0.3972
326	160900	17031160900	16	0.4531	0.4531	0.5047
327	161100	17031161100	16	0.9628	0.9628	1.0195
328	161200	17031161200	16	0.7164	0.7168	1.4776
329	161300	17031161300	16	0.3938	0.3938	1.1440
330	330200	17031330200	33	0.5199	0.5167	0.2804
331	420600	17031420600	42	1.8739	1.8739	0.3374
332	420700	17031420700	42	2.0441	2.0441	0.3788
333	661000	17031661000	66	1.3225	1.3225	1.3225
335	640400	17031640400	64	0.4719	0.4719	0.4719
336	640500	17031640500	64	0.4706	0.4706	0.4706
337	640700	17031640700	64	1.6598	1.1982	1.1982
338	640800	17031640800	64	1.6912	0.8297	0.8297
339	650100	17031650100	65	0.8216	0.8216	0.5112
340	010100	17031010100	1	0.4336	0.4336	1.5581
341	020100	17031020100	2	0.7202	0.7198	1.2989
342	151200	17031151200	15	0.4393	0.4393	0.4221
343	310800	17031310800	31	0.2933	0.2933	0.2933
344	660400	17031660400	66	0.4569	0.4569	0.4515
345	670400	17031670400	67	1.3328	1.3328	1.3328
346	340400	17031340400	34	1.4170	1.4170	0.8037
347	420800	17031420800	42	1.7890	1.7890	0.7748
348	421200	17031421200	42	1.7323	1.7323	0.7550
349	661100	17031661100	66	1.4418	1.4418	1.4418
350	222500	17031222500	22	0.5178	0.5178	0.1527
351	222800	17031222800	22	0.6954	0.6954	0.6954
352	230300	17031230300	23	0.5851	0.5851	0.5851
353	351500	17031351500	35	1.0567	1.0567	1.0567
354	381500	17031381500	38	1.2923	1.2888	1.2923
355	190200	17031190200	19	0.4039	1.0181	1.0181
356	390600	17031390600	39	0.9993	0.3697	0.9993
357	010300	17031010300	1	0.5151	0.5151	1.3639
358	010600	17031010600	1	0.5003	0.5003	0.6004
359	020200	17031020200	2	1.3992	0.4312	0.5750
360	150800	17031150800	15	1.3280	1.3927	1.1306
361	151100	17031151100	15	0.5763	0.5763	0.5763
362	160100	17031160100	16	0.9539	1.1538	0.9945
363	160200	17031160200	16	0.8650	0.9303	0.7761
364	160400	17031160400	16	0.2635	0.2635	0.2179
365	310600	17031310600	31	0.2315	0.2315	0.2315
366	310900	17031310900	31	0.3282	0.3282	0.3585
367	320400	17031320400	32	0.6564	0.5173	0.5173
368	320600	17031320600	32	0.2883	0.2764	0.2764
369	740300	17031740300	74	1.8686	1.1769	1.1769
370	660700	17031660700	66	1.2557	1.2557	1.2557
371	221200	17031221200	22	0.7814	0.7814	0.4670
372	160700	17031160700	16	0.4948	0.3159	0.3248
373	222200	17031222200	22	0.9059	0.9059	0.8663
374	330100	17031330100	33	0.5729	0.5729	0.4443
375	340300	17031340300	34	1.5326	1.5273	0.6846
376	340500	17031340500	34	1.1114	1.1114	1.0593
377	350400	17031350400	35	1.1254	1.1254	1.0302
378	750500	17031750500	75	0.8032	0.8054	0.8054
379	750400	17031750400	75	0.7100	0.7100	0.7100
380	750200	17031750200	75	0.6980	0.6980	0.6980
381	430200	17031430200	43	0.5765	0.5765	1.0507
382	660800	17031660800	66	0.8607	0.8607	0.8607
383	660900	17031660900	66	1.3298	1.3298	1.3298
384	670200	17031670200	67	1.4097	1.4097	1.4097
385	670300	17031670300	67	1.2679	1.2679	1.2679
386	222600	17031222600	22	0.7471	0.7471	0.3247
387	222700	17031222700	22	0.8397	0.8397	0.5982
388	222900	17031222900	22	0.6066	0.6066	0.6066
389	230100	17031230100	23	0.5601	0.5601	0.4800
390	230200	17031230200	23	0.7469	0.7469	0.6997
391	230400	17031230400	23	0.2755	0.2755	0.2755
392	170400	17031170400	17	1.2367	0.5234	0.5878
393	380700	17031380700	38	1.4305	1.4305	1.4305
394	381900	17031381900	38	1.7163	1.2541	1.7079
395	390200	17031390200	39	1.5935	0.5078	1.5935
396	171000	17031171000	17	0.9968	0.9166	0.5409
397	180100	17031180100	18	1.0178	0.7713	0.7682
398	390300	17031390300	39	1.6444	0.6170	1.6444
399	390500	17031390500	39	1.1438	0.4051	1.1438
400	390700	17031390700	39	0.8180	0.5619	0.8180
401	400300	17031400300	40	1.8551	1.8477	1.4169
402	400400	17031400400	40	1.8673	1.8673	0.9018
403	400500	17031400500	40	2.0893	2.0893	1.0883
404	400800	17031400800	40	2.2388	2.2388	0.5486
405	410100	17031410100	41	0.5434	0.5434	0.5434
406	440300	17031440300	44	1.9480	1.0965	0.8498
407	440700	17031440700	44	1.2909	0.5241	0.5241
408	671800	17031671800	67	0.5875	0.5875	0.5875
409	680500	17031680500	68	1.5068	1.5068	1.5068
410	681100	17031681100	68	0.9507	0.9507	0.9507
411	200100	17031200100	20	0.7121	0.9266	1.3217
412	410200	17031410200	41	0.6613	0.6413	0.6613
413	170600	17031170600	17	0.5384	0.5384	1.4865
414	380500	17031380500	38	1.3157	1.3157	1.3157
416	430300	17031430300	43	0.9721	0.9721	0.9822
417	430700	17031430700	43	0.5905	0.5905	1.5220
418	430800	17031430800	43	0.5377	0.5377	0.9668
419	430900	17031430900	43	0.4487	0.4487	0.4993
420	431200	17031431200	43	0.8706	0.8706	0.9344
421	431400	17031431400	43	1.2097	1.2097	1.6852
422	230800	17031230800	23	0.5235	0.5235	0.5235
423	231100	17031231100	23	0.5865	0.5865	0.5865
424	170900	17031170900	17	1.0278	0.8232	0.7942
425	210100	17031210100	21	0.3643	0.3506	0.3851
426	420200	17031420200	42	0.9978	0.9978	0.9930
427	420300	17031420300	42	1.2022	1.2022	1.0154
428	440600	17031440600	44	1.7983	1.0273	0.6676
429	440800	17031440800	44	1.0882	0.5535	0.5535
430	440900	17031440900	44	1.4857	0.8360	0.8357
431	450300	17031450300	45	0.6097	1.2257	1.2257
432	671900	17031671900	67	0.3770	0.3770	0.3770
433	672000	17031672000	67	0.5451	0.5451	0.5451
434	680600	17031680600	68	1.6369	1.6369	1.6369
435	680900	17031680900	68	1.9399	1.9399	1.3604
436	681000	17031681000	68	1.2814	1.2814	1.2814
437	240200	17031240200	24	0.8571	0.8571	0.8571
438	240300	17031240300	24	1.0346	1.0346	1.0346
439	200200	17031200200	20	0.6461	0.8614	0.8614
440	410500	17031410500	41	0.9658	0.9509	0.9658
441	410600	17031410600	41	0.7557	0.7456	0.7557
442	170100	17031170100	17	0.3872	0.3663	0.3870
443	170200	17031170200	17	0.5169	0.5169	0.5051
444	170300	17031170300	17	0.6139	0.4559	0.3540
445	170500	17031170500	17	1.0160	0.9365	1.1830
446	351400	17031351400	35	0.8056	0.8056	0.8056
447	381200	17031381200	38	1.7370	1.0704	1.7370
448	381400	17031381400	38	1.3755	1.2970	1.3755
449	381800	17031381800	38	1.5835	1.5059	1.5701
450	390100	17031390100	39	1.4486	0.3673	1.4486
451	430400	17031430400	43	0.4843	0.4843	0.4843
452	430500	17031430500	43	0.4029	0.4029	0.6705
453	430600	17031430600	43	0.3172	0.3172	1.1575
454	230700	17031230700	23	0.3158	0.3158	0.3158
455	230900	17031230900	23	0.7074	0.7074	0.7074
456	231200	17031231200	23	0.7325	0.7325	0.7325
457	170700	17031170700	17	0.9959	0.9669	1.0447
458	170800	17031170800	17	1.3075	0.9475	0.5663
459	171100	17031171100	17	0.7636	0.7632	0.3965
460	190100	17031190100	19	0.3294	1.2303	1.3430
461	390400	17031390400	39	1.3587	0.6345	1.3587
462	242200	17031242200	24	0.4226	0.4226	0.4226
463	200300	17031200300	20	0.4696	0.5692	0.5692
464	210400	17031210400	21	0.4846	0.4846	1.0164
465	210700	17031210700	21	0.4874	0.4874	0.6047
466	210800	17031210800	21	0.6643	0.6631	0.7862
467	210900	17031210900	21	0.6497	0.5431	0.5454
468	220300	17031220300	22	0.7523	0.6152	0.6081
469	420100	17031420100	42	0.8815	0.8815	0.8815
470	420400	17031420400	42	1.4130	1.4130	0.7961
471	420500	17031420500	42	1.6450	1.6450	0.5489
472	470100	17031470100	47	0.9820	0.9091	0.9091
473	480100	17031480100	48	0.6511	1.3003	1.3003
474	691000	17031691000	69	1.9190	1.9190	1.3764
475	691300	17031691300	69	1.8783	1.6212	1.5150
476	242300	17031242300	24	0.3545	0.3545	0.3545
477	411100	17031411100	41	0.2395	0.2395	0.2395
478	460400	17031460400	46	1.4879	1.7781	1.8176
479	681200	17031681200	68	1.4895	1.4895	1.4545
480	690500	17031690500	69	1.7591	1.7591	0.8882
481	241400	17031241400	24	0.8305	0.8305	0.8305
482	241500	17031241500	24	0.9921	0.9921	0.9921
483	241600	17031241600	24	1.0005	1.0005	0.9935
484	242000	17031242000	24	0.8610	0.8610	0.8602
485	243300	17031243300	24	0.8083	0.8044	0.8044
486	491200	17031491200	49	0.4072	2.4674	2.2077
487	710800	17031710800	71	0.4619	0.4619	1.2043
488	711300	17031711300	71	0.6051	0.6051	0.6051
489	010202	17031010202	1	0.2583	0.2583	1.3488
490	480200	17031480200	48	0.2784	0.9714	0.9714
491	480300	17031480300	48	0.4572	0.7017	0.7017
492	480400	17031480400	48	0.8351	0.9412	0.9412
493	480500	17031480500	48	1.4709	1.5131	1.5131
494	691100	17031691100	69	1.9264	1.9264	1.7727
495	691200	17031691200	69	1.5681	1.5680	1.6491
496	691400	17031691400	69	1.3974	1.2167	1.2167
497	691500	17031691500	69	0.9472	0.9183	0.9183
498	700100	17031700100	70	1.4926	1.4926	1.4926
499	410700	17031410700	41	0.4777	0.4777	0.4777
500	410800	17031410800	41	0.2522	0.2522	0.2522
501	410900	17031410900	41	0.3898	0.3898	0.3898
502	411000	17031411000	41	0.2955	0.2955	0.2955
503	411200	17031411200	41	0.3912	0.3912	0.3912
504	530600	17031530600	53	1.9141	2.8168	2.2329
505	460100	17031460100	46	1.9666	1.9686	2.2880
506	460200	17031460200	46	2.3574	2.5309	2.7778
507	460500	17031460500	46	1.1525	1.2872	1.2892
508	460600	17031460600	46	1.4458	1.9640	1.9640
509	460700	17031460700	46	2.0019	2.4500	2.4500
510	461000	17031461000	46	2.1687	2.1795	2.1795
511	681300	17031681300	68	1.4290	1.4290	1.4613
512	681400	17031681400	68	0.9601	0.9601	0.9634
513	690300	17031690300	69	1.9945	1.9945	1.3959
514	690400	17031690400	69	2.1413	2.1413	0.9224
515	690900	17031690900	69	1.4584	1.4584	1.2535
516	241200	17031241200	24	0.6966	0.6966	0.6966
517	241300	17031241300	24	0.7842	0.7842	0.7842
518	242100	17031242100	24	0.6351	0.6351	0.6351
519	243100	17031243100	24	0.3118	0.3118	0.3118
520	243200	17031243200	24	0.5445	0.5445	0.5445
521	243400	17031243400	24	1.0158	0.9152	0.9152
522	243500	17031243500	24	0.8887	0.5635	0.5635
523	250200	17031250200	25	1.0224	0.3739	0.3739
524	491000	17031491000	49	1.5178	2.9185	1.9403
525	491100	17031491100	49	1.0804	2.3620	2.2581
526	510100	17031510100	51	1.8938	1.8938	1.8938
527	510200	17031510200	51	1.5224	1.5224	1.5224
528	520200	17031520200	52	2.3749	2.3749	2.3749
529	710900	17031710900	71	0.8943	0.8943	1.0737
530	711000	17031711000	71	0.4756	0.4756	0.7311
531	711100	17031711100	71	0.2831	0.2831	0.3485
532	711200	17031711200	71	0.8341	0.8341	0.8722
533	711400	17031711400	71	0.4026	0.4026	0.4026
534	081402	17031081402	8	0.1905	0.1905	0.2385
535	061902	17031061902	6	0.3772	0.3772	0.3772
536	030200	17031030200	77	0.3674	0.3674	0.3674
537	030300	17031030300	77	0.4496	0.4289	0.4496
538	030400	17031030400	77	0.8541	0.7527	0.4222
539	030500	17031030500	77	0.6505	0.6505	0.5248
540	030800	17031030800	77	0.3412	0.3412	0.2566
541	242400	17031242400	24	0.4832	0.4832	0.4832
542	242500	17031242500	24	0.7218	0.7218	0.7218
543	242600	17031242600	24	0.6389	0.6389	0.6389
544	242700	17031242700	24	0.5306	0.5306	0.5306
545	242800	17031242800	24	0.6864	0.6864	0.6864
546	242900	17031242900	24	0.4410	0.4410	0.4410
547	243000	17031243000	24	0.2558	0.2558	0.2558
548	220400	17031220400	22	0.9051	0.8250	0.7206
549	220500	17031220500	22	0.7591	0.7591	0.5430
550	221000	17031221000	22	0.3255	0.3255	0.3255
552	520500	17031520500	52	1.1119	1.1119	1.1119
553	720500	17031720500	72	1.0718	0.7918	0.7918
554	490300	17031490300	49	1.9836	1.5230	1.0964
555	490400	17031490400	49	1.4951	1.2953	1.2920
556	710100	17031710100	71	1.1372	1.1372	1.7276
557	710300	17031710300	71	0.8287	0.8287	0.9768
558	710600	17031710600	71	0.5523	0.5523	0.9133
559	031800	17031031800	3	1.2344	1.2344	0.9603
560	350100	17031350100	35	0.6975	0.6975	0.6975
561	351100	17031351100	35	0.5337	0.5337	0.5337
562	251200	17031251200	25	1.6178	1.2849	1.2871
563	570100	17031570100	57	0.8665	0.8665	0.8665
564	030900	17031030900	77	0.7028	0.7026	0.2953
565	250600	17031250600	25	1.6025	1.3593	0.7594
566	560100	17031560100	56	0.9204	0.9204	0.9204
567	490500	17031490500	49	1.9788	1.9244	1.6608
568	490600	17031490600	49	1.9628	1.9622	1.4022
569	490700	17031490700	49	2.2178	2.4267	1.9551
570	490800	17031490800	49	2.1722	2.2018	1.8876
571	700200	17031700200	70	1.0388	1.0388	1.0388
572	710200	17031710200	71	0.8720	0.8720	1.2993
573	710400	17031710400	71	1.1211	1.1211	1.1268
574	710500	17031710500	71	0.9511	0.9511	1.1957
575	710700	17031710700	71	0.3521	0.3521	0.8538
576	031900	17031031900	3	1.3784	1.3784	0.8690
577	032100	17031032100	3	1.1125	0.8101	0.3979
578	251000	17031251000	25	1.4248	0.8205	0.8205
579	280400	17031280400	28	1.0215	1.0215	1.0203
580	320100	17031320100	32	0.5333	0.5333	0.6441
581	351000	17031351000	35	0.2732	0.2732	0.2732
582	360200	17031360200	36	0.6432	0.6432	0.6432
583	380100	17031380100	38	1.1888	1.1634	1.1888
584	231500	17031231500	23	0.7797	0.7797	0.7797
585	251100	17031251100	25	1.6601	1.0060	1.0060
586	550200	17031550200	55	2.3116	2.3116	2.3116
587	560800	17031560800	56	0.4244	0.4006	0.4104
588	560900	17031560900	56	1.1981	1.1981	1.2066
589	561000	17031561000	56	1.1743	1.1743	1.1714
590	561100	17031561100	56	0.5597	0.5519	0.5479
591	570200	17031570200	57	1.0272	1.0272	1.0272
592	730400	17031730400	73	0.8093	0.8093	0.8093
593	730500	17031730500	73	1.6306	1.6981	1.6872
594	730600	17031730600	73	1.2876	1.2932	1.2932
595	730700	17031730700	73	1.3461	1.8086	1.8086
596	250300	17031250300	25	1.5174	0.8677	0.8594
597	250400	17031250400	25	1.8169	1.4694	0.4950
598	250500	17031250500	25	0.9532	1.0234	0.7575
599	250700	17031250700	25	1.6508	0.8929	0.8822
600	250800	17031250800	25	1.2739	0.5245	0.5245
601	500300	17031500300	50	1.9733	3.0284	0.7227
602	520300	17031520300	52	1.5912	1.5912	1.5912
603	520600	17031520600	52	0.9073	0.9073	0.9073
604	560200	17031560200	56	1.1805	1.1734	1.1734
605	560300	17031560300	56	0.7361	0.7204	0.7204
606	560400	17031560400	56	0.4097	0.4097	0.4097
607	560700	17031560700	56	0.8232	0.3167	0.3167
608	711500	17031711500	71	1.1739	1.1739	0.7852
609	720600	17031720600	72	1.0038	0.9989	0.9989
610	031000	17031031000	3	0.8554	0.8554	0.6854
611	031700	17031031700	3	1.0241	1.0240	0.5437
612	580300	17031580300	58	0.9301	0.9301	0.9301
613	050500	17031050500	5	0.6676	0.6676	0.6676
614	050800	17031050800	5	0.5099	0.5119	0.5119
615	051000	17031051000	5	0.2423	0.2506	0.2506
616	051400	17031051400	5	0.6049	0.5766	0.5766
617	081900	17031081900	8	0.7432	0.7432	0.4190
618	252000	17031252000	25	0.3897	0.3897	0.3955
619	260300	17031260300	26	1.9103	1.9054	1.9054
620	040300	17031040300	4	0.8859	0.8859	0.8740
621	040800	17031040800	4	0.4816	0.4816	0.4816
622	050100	17031050100	5	1.2686	1.2686	1.2368
623	050200	17031050200	5	1.0524	1.0524	1.0524
624	050300	17031050300	5	0.8497	0.8496	0.8497
625	380200	17031380200	38	1.0903	1.0903	1.0903
626	081500	17031081500	8	0.1952	0.1952	0.1962
627	720100	17031720100	72	0.8748	0.6817	0.6817
628	720200	17031720200	72	0.8700	0.8673	0.8673
629	720300	17031720300	72	1.1549	0.8030	0.8030
630	720700	17031720700	72	1.2882	1.2882	1.2882
631	730100	17031730100	73	1.4591	1.4591	1.2130
632	730300	17031730300	73	0.4310	0.4310	0.4310
633	031100	17031031100	3	0.5049	0.5049	0.3927
634	031200	17031031200	3	0.3466	0.3466	0.1303
635	031300	17031031300	3	0.4688	0.4688	0.3169
636	031400	17031031400	3	1.1120	0.8229	0.5857
637	570500	17031570500	57	0.3580	0.3580	0.3580
638	580100	17031580100	58	0.4594	0.4594	0.4507
639	580200	17031580200	58	0.6070	0.6070	0.6070
640	580400	17031580400	58	0.4797	0.4797	0.4797
641	580600	17031580600	58	0.3718	0.3718	0.3718
642	530300	17031530300	53	0.8644	1.8071	1.8071
643	500100	17031500100	50	1.1989	1.1989	1.1988
644	050600	17031050600	5	0.8486	0.8486	0.8486
645	050700	17031050700	5	0.5150	0.5151	0.5151
646	050900	17031050900	5	0.2634	0.2656	0.2656
647	051100	17031051100	5	0.4587	0.4655	0.4655
648	051200	17031051200	5	0.3977	0.3977	0.3977
649	051300	17031051300	5	0.4565	0.4559	0.4559
650	060100	17031060100	6	1.2215	1.2029	0.9076
651	060200	17031060200	6	1.1894	1.1894	1.0069
652	081800	17031081800	8	0.4643	0.4457	0.4300
653	090100	17031090100	9	0.9644	0.6303	0.5616
654	090200	17031090200	9	0.4832	0.4797	0.4726
655	090300	17031090300	9	0.4349	0.4349	0.4504
656	100100	17031100100	10	0.4421	0.4421	1.4118
657	100200	17031100200	10	1.0416	1.0416	1.4048
658	260100	17031260100	26	1.3768	1.3678	1.3678
659	260200	17031260200	26	1.6594	1.6544	1.6544
660	491300	17031491300	49	0.9102	2.9398	1.7489
661	720400	17031720400	72	1.5822	0.7317	0.7317
662	530400	17031530400	53	1.1985	1.3361	1.3361
663	750600	17031750600	75	0.7626	1.5993	1.5993
664	040100	17031040100	4	1.0053	0.9963	0.7402
665	040600	17031040600	4	0.7309	0.7309	0.7309
666	040700	17031040700	4	0.2440	0.2440	0.2440
667	040900	17031040900	4	0.8493	0.8493	0.8493
669	081600	17031081600	8	0.1054	0.1054	0.1057
670	081700	17031081700	8	0.1769	0.1769	0.1769
671	251300	17031251300	25	1.1784	1.1716	1.1304
672	251400	17031251400	25	0.7852	0.7852	0.9242
673	251500	17031251500	25	1.2264	1.2228	1.2244
674	251900	17031251900	25	0.8036	0.8036	0.8036
675	260700	17031260700	26	1.6596	1.4813	1.4813
676	600900	17031600900	60	0.8474	0.8474	0.8323
677	611200	17031611200	61	0.4498	0.4498	0.4498
678	062400	17031062400	6	0.2148	0.2148	0.2148
679	062800	17031062800	6	0.4681	0.4681	0.4681
680	062900	17031062900	6	0.6925	0.6925	0.6721
681	063000	17031063000	6	0.7141	0.7141	0.4708
682	063100	17031063100	6	0.5097	0.5097	0.4146
683	063200	17031063200	6	0.6100	0.6100	0.4798
684	063400	17031063400	6	0.6398	0.6398	0.2193
685	271500	17031271500	27	0.6386	0.4858	0.4858
686	611600	17031611600	61	0.8346	0.8346	0.8346
687	580800	17031580800	58	0.7151	0.7151	0.7151
688	600400	17031600400	60	1.4715	1.4715	0.7176
689	060300	17031060300	6	0.6962	0.6962	0.6962
690	060800	17031060800	6	0.7168	0.4494	0.4494
691	061100	17031061100	6	0.8319	0.4690	0.4690
692	061800	17031061800	6	0.1955	0.1862	0.1862
693	110200	17031110200	11	0.6072	0.6072	0.8507
694	251600	17031251600	25	1.5940	1.4072	1.4072
695	251700	17031251700	25	1.7033	1.2967	1.2967
696	251800	17031251800	25	1.3261	1.3261	1.3261
697	570300	17031570300	57	0.5874	0.5874	0.5874
698	570400	17031570400	57	0.6666	0.6666	0.6666
699	100600	17031100600	10	0.8265	0.7688	0.7789
700	100700	17031100700	10	0.8051	0.5386	0.5315
701	110100	17031110100	11	0.5143	0.5143	0.9826
702	260900	17031260900	26	1.0315	0.8418	0.8418
703	261000	17031261000	26	1.4557	1.2758	1.2758
704	270500	17031270500	27	0.8662	0.6879	0.6879
705	520100	17031520100	52	2.4790	2.4790	2.4790
706	610300	17031610300	61	0.3901	0.3901	0.3901
707	610800	17031610800	61	0.5640	0.5640	0.5640
708	611000	17031611000	61	0.6384	0.6384	0.6384
709	611400	17031611400	61	0.3193	0.3193	0.3193
710	062200	17031062200	6	0.6205	0.6010	0.6010
711	062600	17031062600	6	0.2593	0.2593	0.2593
712	062700	17031062700	6	0.2384	0.2384	0.2384
713	120300	17031120300	12	0.6303	0.6303	0.6273
714	271800	17031271800	27	0.7397	0.9444	0.9444
715	520400	17031520400	52	1.7414	1.7414	1.7414
716	260500	17031260500	26	1.8579	1.7871	1.7871
717	260600	17031260600	26	1.8663	1.6992	1.6992
718	580700	17031580700	58	0.5087	0.5087	0.5091
719	590500	17031590500	59	0.2126	0.2103	0.1693
720	590600	17031590600	59	0.5754	0.5429	0.4339
721	590700	17031590700	59	0.6605	0.6474	0.6065
722	600600	17031600600	60	0.8854	0.8854	0.8685
723	600700	17031600700	60	0.6052	0.6052	0.6052
724	060400	17031060400	6	0.7017	0.7017	0.7017
725	060500	17031060500	6	0.9854	0.8040	0.8040
726	060900	17031060900	6	0.4058	0.2871	0.2871
727	061000	17031061000	6	0.5815	0.2361	0.2361
728	061200	17031061200	6	0.8106	0.6595	0.6595
729	061500	17031061500	6	0.5903	0.5705	0.5705
730	062000	17031062000	6	0.2369	0.2369	0.2369
731	062100	17031062100	6	0.4415	0.4349	0.4349
732	260400	17031260400	26	1.9047	1.9011	1.9011
733	100300	17031100300	10	1.0512	1.0512	1.1329
734	100400	17031100400	10	0.9711	0.9711	0.9789
735	100500	17031100500	10	0.6651	0.6593	0.6593
736	260800	17031260800	26	1.4089	1.2306	1.2306
737	271200	17031271200	27	1.0337	1.1558	1.1558
738	610400	17031610400	61	0.2047	0.2047	0.2047
739	611100	17031611100	61	0.6846	0.6846	0.6846
740	611300	17031611300	61	0.3150	0.3150	0.3150
741	062300	17031062300	6	0.4377	0.4377	0.4377
742	062500	17031062500	6	0.1728	0.1728	0.1728
743	070700	17031070700	7	0.3206	0.3110	0.3110
744	071100	17031071100	7	0.3541	0.3541	0.7071
745	071300	17031071300	7	0.4676	0.4676	0.8909
746	120400	17031120400	12	0.9823	0.9823	0.5904
747	130100	17031130100	13	1.5653	1.5516	0.7876
748	130200	17031130200	13	0.6984	0.6984	0.8757
749	140100	17031140100	14	0.6366	0.6366	0.6366
750	140200	17031140200	14	0.3408	0.3408	0.3408
751	140400	17031140400	14	0.5892	0.6238	0.5480
752	292400	17031292400	29	1.2055	1.1007	0.8963
753	292500	17031292500	29	0.8912	1.0866	0.7118
754	300600	17031300600	30	0.6616	0.6616	0.5212
755	300700	17031300700	30	0.4011	0.4011	0.4011
756	282700	17031282700	28	1.2550	1.3919	1.3359
757	282800	17031282800	28	1.3336	1.3511	1.1462
758	283100	17031283100	28	0.9390	0.9390	0.4149
759	283200	17031283200	28	0.9155	0.9155	0.5026
760	283800	17031283800	28	0.8090	0.8053	0.8090
761	290900	17031290900	29	1.1723	1.1028	1.0053
762	291600	17031291600	29	0.6110	0.6110	0.6110
763	630200	17031630200	63	0.9772	0.9772	0.9772
764	630800	17031630800	63	1.0992	1.0992	1.0992
765	271300	17031271300	27	0.9618	0.8780	0.8780
766	280900	17031280900	28	1.4465	1.4465	1.4370
767	611700	17031611700	61	0.8243	0.8243	0.8243
768	612100	17031612100	61	0.8470	0.8470	0.8470
769	070300	17031070300	7	0.4098	0.4098	0.5767
770	070600	17031070600	7	0.4335	0.4335	0.4344
771	300500	17031300500	30	0.8407	0.8407	0.3095
772	291200	17031291200	29	0.4864	0.3365	0.3365
773	620300	17031620300	62	0.8189	0.8189	0.5090
774	620400	17031620400	62	0.7664	0.7664	0.4042
775	630100	17031630100	63	1.0060	1.0060	1.0060
776	630300	17031630300	63	0.8730	0.8730	0.8633
777	630400	17031630400	63	0.9935	0.9935	0.9935
778	630500	17031630500	63	1.2534	1.2534	1.2534
779	110300	17031110300	11	1.0684	0.6869	0.6947
780	110400	17031110400	11	0.6253	0.6244	0.6172
781	120100	17031120100	12	0.6092	0.4352	0.4220
782	120200	17031120200	12	0.4552	0.4552	0.4552
783	271400	17031271400	27	1.0446	0.8948	0.8948
784	280100	17031280100	28	0.4558	0.2380	0.2473
785	280800	17031280800	28	1.5292	1.6372	1.6352
786	281900	17031281900	28	0.3547	0.3547	0.1504
787	550100	17031550100	55	2.1060	2.1060	2.1060
788	611500	17031611500	61	0.3496	0.3496	0.3496
789	611800	17031611800	61	0.7607	0.7607	0.7607
790	611900	17031611900	61	0.9409	0.9409	0.9409
791	612000	17031612000	61	1.0325	1.0325	1.0325
792	620100	17031620100	62	0.4833	0.4833	0.4026
793	620200	17031620200	62	0.4644	0.4644	0.4126
794	070200	17031070200	7	0.3313	0.3313	0.4033
795	070400	17031070400	7	0.3806	0.3806	0.7286
796	070500	17031070500	7	0.5067	0.5067	0.6196
797	071000	17031071000	7	0.3443	0.3443	0.4208
798	071200	17031071200	7	0.4473	0.4473	0.8511
799	130300	17031130300	13	1.3958	1.3947	0.9365
800	292200	17031292200	29	0.9465	0.8211	0.8022
801	630900	17031630900	63	0.8988	0.8988	0.8264
