# Supplementary material for: Chicago supermarket data and food access analytics in census tract shapefiles for 2007–2014
Source: Data Brief. 2018 Nov 6;21:2482–8. doi: 10.1016/j.dib.2018.11.014 (PMC6288981; doi:10.1016/j.dib.2018.11.014)
Supplement: Supplementary file 2 — Supplementary material [file mmc2.zip › ChicagoFoodAccess/FoodAccessMeasure/Chicago_FAMeasure.prj]

GEOGCS["GCS_WGS_1984",DATUM["D_WGS_1984",SPHEROID["WGS_1984",6378137.0,298.257223563]],PRIMEM["Greenwich",0.0],UNIT["Degree",0.017453292519943295]]
